# Supplementary material for: A microorganisms’ journey between plant generations
Source: Microbiome. 2018 Apr 26;6:79. doi: 10.1186/s40168-018-0459-7 (PMC5918900; doi:10.1186/s40168-018-0459-7)
Supplement: Supplementary file 2 — Archaeal dataset. (XLS 34 kb) [file 40168_2018_459_MOESM2_ESM.xls]

## Sheet: OTUs_table
observation_name	b1n2r01s	b1n2r02s	b1n2R0R	b2n1r02s	b2n1R0R	p1n1r01s	p1n1R0R	r1n1r01s	r1n1R0R	r2n1R0R	r3n2r01s	r3n2r02s	r3n2R0R	r4n1R0R	za1n2r01s	za1n2r02s	za1n2R0R	za3n1R0R	za4n2r01s	za4n2r02s	za4n2R0R
Cluster_10	0	0	0	0	0	884	0	0	1	0	0	0	0	0	0	0	0	0	0	0	0
Cluster_3	0	934	1129	188	0	1512	1733	5	607	1	0	10	390	0	2396	0	644	285	6	0	186
Cluster_14	0	16	14	1	0	0	11	0	10	0	0	0	8	0	0	0	31	1	0	0	6
Cluster_44	0	1	0	0	0	0	1	0	0	0	0	0	0	0	0	0	0	0	0	0	0
Cluster_67	0	0	0	0	0	0	0	0	1	0	0	0	0	0	0	0	0	0	0	0	0
Cluster_1721	0	1	0	0	0	0	0	0	0	0	0	0	0	0	1	0	0	0	0	0	0
Cluster_2346	0	1	0	0	0	1	0	0	0	0	0	0	0	0	1	0	0	0	0	0	0
Cluster_3016	0	0	0	0	0	1	1	0	0	0	0	0	0	0	1	0	0	0	0	0	0
Cluster_3161	0	0	0	0	0	1	0	0	0	0	0	0	0	0	1	0	0	0	0	0	0
Cluster_90	0	0	1	0	0	0	0	0	0	0	0	0	3	1	0	0	0	0	0	0	0
Cluster_7786	0	0	0	0	0	0	0	0	0	0	0	0	1	0	0	0	0	0	0	0	1
Cluster_9904	0	0	0	0	0	0	0	0	0	0	0	0	1	0	0	0	0	1	0	0	0
Cluster_9965	0	0	1	0	0	0	0	0	1	0	0	0	0	0	0	0	0	0	0	0	0
Cluster_10009	0	0	0	0	0	0	0	0	0	0	0	0	0	0	0	0	0	1	0	0	0
Cluster_11604	0	0	0	0	0	0	0	0	0	0	0	0	1	1	0	0	0	0	0	0	0
Cluster_2	0	0	999	262	0	1	85	0	828	679	2400	0	1995	2395	0	0	842	928	2	1	592
Cluster_5	0	0	0	606	0	0	70	2389	0	0	0	1072	0	0	0	1	309	689	6	0	222
Cluster_17	0	0	2	11	0	0	2	0	3	0	0	34	0	0	0	0	23	16	1	0	7
Cluster_53	0	0	0	1	0	0	0	2	0	0	0	1	0	0	0	0	1	0	0	0	0
Cluster_3443	0	0	0	1	0	0	0	1	0	0	0	0	0	0	0	0	0	1	0	0	0
Cluster_5006	0	0	0	0	0	0	0	0	1	0	0	0	0	0	0	0	0	0	0	0	0
Cluster_10224	0	0	0	0	0	0	0	0	1	0	0	0	0	1	0	0	1	0	0	0	0
Cluster_14757	0	0	0	0	0	0	0	2	0	0	0	0	0	0	0	0	0	0	0	0	1
Cluster_1	1	0	0	1113	0	0	497	0	427	401	0	1275	1	1	0	0	398	0	533	1824	897
Cluster_4	2399	0	0	0	0	0	0	0	46	0	0	0	0	0	0	0	0	0	0	0	0
Cluster_6	0	0	248	110	0	0	0	1	0	0	0	0	0	0	0	2399	0	142	313	0	0
Cluster_7	0	0	0	104	2400	0	0	0	0	1319	0	0	0	0	0	0	0	308	0	0	266
Cluster_8	0	1401	1	0	0	0	0	0	0	0	0	0	0	0	0	0	0	23	0	0	217
Cluster_9	0	0	0	0	0	0	0	0	389	0	0	5	0	0	0	0	150	0	1536	0	0
Cluster_12	0	0	0	0	0	0	0	0	0	0	0	0	0	0	0	0	0	0	0	462	0
Cluster_20	0	46	1	0	0	0	0	0	0	0	0	0	0	0	0	0	0	2	0	0	5
Cluster_33	0	0	4	0	0	0	0	0	0	0	0	0	0	0	0	0	0	3	0	0	0
Cluster_40	0	0	0	0	0	0	0	0	2	0	0	1	0	0	0	0	0	0	3	0	0
Cluster_63	0	0	0	0	0	0	0	0	0	0	0	0	0	0	0	0	0	0	0	0	0
Cluster_66	0	0	0	0	0	0	0	0	0	0	0	0	0	1	0	0	0	0	0	0	0
Cluster_314	0	0	0	1	0	0	0	0	0	0	0	0	0	0	0	0	0	0	0	0	0
Cluster_4921	0	0	0	0	0	0	0	0	0	0	0	0	0	0	0	0	0	0	0	0	0
Cluster_6620	0	0	0	1	0	0	0	0	0	0	0	1	0	0	0	0	1	0	0	0	0
Cluster_6649	0	0	0	1	0	0	0	0	0	0	0	1	0	0	0	0	0	0	0	0	0
Cluster_15111	0	0	0	0	0	0	0	0	0	0	0	0	0	0	0	0	0	0	0	1	0

## Sheet: metadata_table
samples_name	genotype	type_sample	stolon_position	ramet_position	type_ramet_id	richness
b1n2r01s	B1N2	S	1	A	A1	2
b1n2r02s	B1N2	S	2	A	A2	7
b1n2R0R	B1N2	R	0	A	A0	10
b2n1r02s	B2N1	S	2	A	A2	13
b2n1R0R	B2N1	R	0	A	A0	1
p1n1r01s	P1N1	S	1	A	A1	6
p1n1R0R	P1N1	R	0	A	A0	8
r1n1r01s	R1N1	S	1	A	A1	6
r1n1R0R	R1N1	R	0	A	A0	13
r2n1R0R	R2N1	R	0	A	A0	4
r3n2r01s	R3N2	S	1	A	A1	1
r3n2r02s	R3N2	S	2	A	A2	9
r3n2R0R	R3N2	R	0	A	A0	8
r4n1R0R	R4N1	R	0	A	A0	6
za1n2r01s	ZA1N2	S	1	A	A1	5
za1n2r02s	ZA1N2	S	2	A	A2	2
za1n2R0R	ZA1N2	R	0	A	A0	10
za3n1R0R	ZA3N1	R	0	A	A0	13
za4n2r01s	ZA4N2	S	1	A	A1	8
za4n2r02s	ZA4N2	S	2	A	A2	4
za4n2R0R	ZA4N2	R	0	A	A0	11
Type of samples: S = Stolon R = Roots
Stolon_position: A = Mother ramet, B = First daughters, C= Second daughters

## Sheet: taxonomy_table
observation_name	Domain	Phylum	Class	Order	Family	Genus	Species
Cluster_10	Archaea	Thaumarchaeota	Marine Group I	unknown order	unknown family	unknown genus	unknown species
Cluster_3	Archaea	Thaumarchaeota	Multi-affiliation	Multi-affiliation	Multi-affiliation	Multi-affiliation	Multi-affiliation
Cluster_14	Archaea	Thaumarchaeota	Multi-affiliation	Multi-affiliation	Multi-affiliation	Multi-affiliation	Multi-affiliation
Cluster_44	Archaea	Thaumarchaeota	Multi-affiliation	Multi-affiliation	Multi-affiliation	Multi-affiliation	Multi-affiliation
Cluster_67	Archaea	Thaumarchaeota	Multi-affiliation	Multi-affiliation	Multi-affiliation	Multi-affiliation	Multi-affiliation
Cluster_1721	Archaea	Thaumarchaeota	Multi-affiliation	Multi-affiliation	Multi-affiliation	Multi-affiliation	Multi-affiliation
Cluster_2346	Archaea	Thaumarchaeota	Multi-affiliation	Multi-affiliation	Multi-affiliation	Multi-affiliation	Multi-affiliation
Cluster_3016	Archaea	Thaumarchaeota	Multi-affiliation	Multi-affiliation	Multi-affiliation	Multi-affiliation	Multi-affiliation
Cluster_3161	Archaea	Thaumarchaeota	Multi-affiliation	Multi-affiliation	Multi-affiliation	Multi-affiliation	Multi-affiliation
Cluster_90	Archaea	Thaumarchaeota	Soil Crenarchaeotic Group(SCG)	unknown order	unknown family	Multi-affiliation	Multi-affiliation
Cluster_7786	Archaea	Thaumarchaeota	Soil Crenarchaeotic Group(SCG)	unknown order	unknown family	Multi-affiliation	Multi-affiliation
Cluster_9904	Archaea	Thaumarchaeota	Soil Crenarchaeotic Group(SCG)	unknown order	unknown family	Multi-affiliation	Multi-affiliation
Cluster_9965	Archaea	Thaumarchaeota	Soil Crenarchaeotic Group(SCG)	unknown order	unknown family	Multi-affiliation	Multi-affiliation
Cluster_10009	Archaea	Thaumarchaeota	Soil Crenarchaeotic Group(SCG)	unknown order	unknown family	Multi-affiliation	Multi-affiliation
Cluster_11604	Archaea	Thaumarchaeota	Soil Crenarchaeotic Group(SCG)	unknown order	unknown family	Multi-affiliation	Multi-affiliation
Cluster_2	Archaea	Thaumarchaeota	Soil Crenarchaeotic Group(SCG)	unknown order	unknown family	unknown genus	Multi-affiliation
Cluster_5	Archaea	Thaumarchaeota	Soil Crenarchaeotic Group(SCG)	unknown order	unknown family	unknown genus	Multi-affiliation
Cluster_17	Archaea	Thaumarchaeota	Soil Crenarchaeotic Group(SCG)	unknown order	unknown family	unknown genus	Multi-affiliation
Cluster_53	Archaea	Thaumarchaeota	Soil Crenarchaeotic Group(SCG)	unknown order	unknown family	unknown genus	Multi-affiliation
Cluster_3443	Archaea	Thaumarchaeota	Soil Crenarchaeotic Group(SCG)	unknown order	unknown family	unknown genus	Multi-affiliation
Cluster_5006	Archaea	Thaumarchaeota	Soil Crenarchaeotic Group(SCG)	unknown order	unknown family	unknown genus	Multi-affiliation
Cluster_10224	Archaea	Thaumarchaeota	Soil Crenarchaeotic Group(SCG)	unknown order	unknown family	unknown genus	Multi-affiliation
Cluster_14757	Archaea	Thaumarchaeota	Soil Crenarchaeotic Group(SCG)	unknown order	unknown family	unknown genus	Multi-affiliation
Cluster_1	Archaea	Thaumarchaeota	Soil Crenarchaeotic Group(SCG)	unknown order	unknown family	unknown genus	unknown species
Cluster_4	Archaea	Thaumarchaeota	Soil Crenarchaeotic Group(SCG)	unknown order	unknown family	unknown genus	unknown species
Cluster_6	Archaea	Thaumarchaeota	Soil Crenarchaeotic Group(SCG)	unknown order	unknown family	unknown genus	unknown species
Cluster_7	Archaea	Thaumarchaeota	Soil Crenarchaeotic Group(SCG)	unknown order	unknown family	unknown genus	unknown species
Cluster_8	Archaea	Thaumarchaeota	Soil Crenarchaeotic Group(SCG)	unknown order	unknown family	unknown genus	unknown species
Cluster_9	Archaea	Thaumarchaeota	Soil Crenarchaeotic Group(SCG)	unknown order	unknown family	unknown genus	unknown species
Cluster_12	Archaea	Thaumarchaeota	Soil Crenarchaeotic Group(SCG)	unknown order	unknown family	unknown genus	unknown species
Cluster_20	Archaea	Thaumarchaeota	Soil Crenarchaeotic Group(SCG)	unknown order	unknown family	unknown genus	unknown species
Cluster_33	Archaea	Thaumarchaeota	Soil Crenarchaeotic Group(SCG)	unknown order	unknown family	unknown genus	unknown species
Cluster_40	Archaea	Thaumarchaeota	Soil Crenarchaeotic Group(SCG)	unknown order	unknown family	unknown genus	unknown species
Cluster_63	Archaea	Thaumarchaeota	Soil Crenarchaeotic Group(SCG)	unknown order	unknown family	unknown genus	unknown species
Cluster_66	Archaea	Thaumarchaeota	Soil Crenarchaeotic Group(SCG)	unknown order	unknown family	unknown genus	unknown species
Cluster_314	Archaea	Thaumarchaeota	Soil Crenarchaeotic Group(SCG)	unknown order	unknown family	unknown genus	unknown species
Cluster_4921	Archaea	Thaumarchaeota	Soil Crenarchaeotic Group(SCG)	unknown order	unknown family	unknown genus	unknown species
Cluster_6620	Archaea	Thaumarchaeota	Soil Crenarchaeotic Group(SCG)	unknown order	unknown family	unknown genus	unknown species
Cluster_6649	Archaea	Thaumarchaeota	Soil Crenarchaeotic Group(SCG)	unknown order	unknown family	unknown genus	unknown species
Cluster_15111	Archaea	Thaumarchaeota	Soil Crenarchaeotic Group(SCG)	unknown order	unknown family	unknown genus	unknown species
