# Supplementary material for: A microorganisms’ journey between plant generations
Source: Microbiome. 2018 Apr 26;6:79. doi: 10.1186/s40168-018-0459-7 (PMC5918900; doi:10.1186/s40168-018-0459-7)
Supplement: Supplementary file 4 — Fungal dataset. (XLS 166 kb) [file 40168_2018_459_MOESM4_ESM.xls]

## Sheet: otus_table
observation_name	b1n2r01s	b1n2r02s	b1n2R0R	b2n1r01s	b2n1r02s	b2n1R0R	p1n1r01s	p1n1r02s	p1n1R0R	r1n1r01s	r1n1r02s	r1n1R0R	r2n1r01s	r2n1r02s	r2n1R0R	r3n2r01s	r3n2r02s	r3n2R0R	r4n1r01s	r4n1r02s	r4n1R0R	za1n2r01s	za1n2r02s	za1n2R0R	za3n1r01s	za3n1r02s	za3n1R0R	za4n2r01s	za4n2r02s	za4n2R0R	b1n2sto1r1s	b1n2sto2r1r	b1n2sto2r1s	b2n1sto1r1r	b2n1sto1r1s	b2n1sto2r1r	b2n1sto2r1s	p1n1sto1r1r	p1n1sto1r1s	p1n1sto2r1r	p1n1sto2r1s	r1n1sto1r1r	r1n1sto1r1s	r1n1sto2r1r	r1n1sto2r1s	r2n1sto1r1r	r2n1sto1r1s	r2n1sto2r1s	r3n2sto1r1r
Cluster_243	0	0	0	0	0	0	0	0	0	0	0	0	0	0	0	0	0	0	3	0	0	0	0	0	0	0	0	0	0	0	0	0	0	0	0	0	0	0	0	0	0	0	0	0	0	0	0	0	7
Cluster_66	0	0	0	0	0	0	0	0	0	0	0	0	0	0	0	0	0	0	0	0	0	0	0	0	0	11	0	0	0	0	0	0	6	0	0	0	0	0	0	0	0	0	0	0	0	0	0	0	8
Cluster_209	0	0	1	0	0	3	0	0	1	0	0	0	0	0	0	0	0	3	0	0	1	0	0	1	0	0	0	0	0	0	0	0	0	0	0	0	0	0	0	0	0	0	0	0	0	0	0	0	0
Cluster_1024	0	0	0	0	0	0	0	0	0	0	0	0	0	0	0	0	0	0	0	0	0	0	0	0	0	0	0	0	0	0	0	0	0	0	0	0	0	0	0	0	0	0	0	0	0	0	0	0	0
Cluster_78	0	19	0	0	0	0	16	0	0	0	0	0	0	0	2	0	10	0	0	0	0	42	0	0	0	0	0	0	0	0	0	0	0	0	0	0	0	0	0	0	0	0	0	0	0	0	0	0	0
Cluster_156	0	0	2	0	0	5	0	0	3	0	0	1	0	0	5	0	0	1	0	0	0	0	0	0	0	0	0	8	0	0	0	0	0	0	0	0	0	0	0	0	0	0	0	0	0	0	0	0	0
Cluster_180	0	0	0	0	0	4	0	4	0	0	0	0	0	0	0	0	0	2	0	0	0	0	0	0	0	0	1	0	0	0	0	0	0	0	0	0	0	0	0	0	0	0	0	0	0	0	0	0	0
Cluster_328	0	0	0	0	0	0	0	0	0	0	0	0	1	0	0	0	0	0	0	0	0	0	0	0	0	0	0	0	0	0	0	0	0	0	0	0	0	0	0	0	0	0	0	0	0	0	0	0	0
Cluster_274	0	0	0	0	0	1	0	0	1	0	0	0	0	0	0	0	0	0	0	0	0	0	0	0	13	0	0	1	0	0	0	0	0	0	0	0	0	0	0	0	0	0	0	0	0	0	0	0	0
Cluster_44	0	0	0	0	0	0	0	0	1	0	0	0	2	0	0	0	0	0	0	0	0	0	0	0	0	0	0	0	0	0	0	0	0	0	0	0	0	0	0	0	0	0	0	0	0	0	101	0	0
Cluster_113	0	1	0	0	0	0	0	0	0	0	0	0	0	3	0	0	0	0	0	0	0	0	0	0	0	1	0	1	2	0	2	0	23	0	2	1	1	0	0	0	0	0	0	0	0	1	0	0	0
Cluster_16	151	571	12	0	0	9	5	9	3	4	124	2	51	8	1	104	10	3	9	0	3	14	0	1	0	3	3	8	5	3	0	0	1	12	0	0	0	1	1	0	0	5	1	0	0	0	0	1	0
Cluster_143	3	4	0	0	0	0	0	0	0	0	1	0	0	0	0	3	1	0	0	0	0	1	0	0	0	0	0	0	0	0	0	0	0	0	0	0	0	0	0	0	0	0	0	0	0	0	0	0	0
Cluster_1211	0	1	0	0	0	0	0	0	0	0	0	0	0	0	0	0	0	0	0	0	0	0	0	0	0	0	0	0	0	0	0	0	0	0	0	0	0	0	0	0	0	0	0	0	0	0	0	0	0
Cluster_26428	0	0	2	1	0	0	0	0	0	1	0	0	0	0	0	0	0	0	0	0	0	0	0	0	0	0	0	0	0	0	0	0	0	0	0	0	0	1	0	0	0	0	0	0	0	0	0	0	0
Cluster_27555	0	0	0	0	1	0	0	0	0	0	0	0	0	0	0	0	0	0	0	0	0	0	0	0	0	0	0	0	0	0	0	0	0	0	0	1	0	0	0	0	0	0	0	0	0	0	0	0	0
Cluster_33682	1	0	0	0	0	0	0	0	0	0	0	0	0	0	0	0	0	0	0	0	0	0	0	0	0	0	0	0	0	0	0	0	0	0	0	0	0	0	0	0	0	0	0	0	0	0	0	0	0
Cluster_87	0	0	1	0	0	0	0	0	1	0	0	0	3	0	0	7	0	0	35	0	0	0	0	0	27	0	4	0	0	1	0	0	0	4	0	0	0	0	0	0	0	0	44	0	0	0	0	0	0
Cluster_214	0	2	0	0	0	0	0	0	0	0	0	0	1	0	0	0	0	0	0	0	0	0	0	0	0	0	0	0	0	0	0	0	0	0	0	0	0	0	0	0	0	0	0	0	0	0	0	0	0
Cluster_280	0	0	0	0	0	1	0	0	0	15	0	1	0	0	0	0	1	0	0	0	2	0	0	0	0	0	2	0	0	0	0	0	0	0	0	0	0	0	0	0	0	0	0	0	0	0	0	0	0
Cluster_464	0	0	0	0	0	0	0	0	0	0	0	1	0	0	0	0	0	0	0	0	0	0	0	0	0	0	0	0	0	0	0	0	0	0	0	0	0	0	0	0	0	0	0	0	0	0	0	0	0
Cluster_572	0	0	0	0	0	0	0	0	0	0	0	0	0	0	0	0	0	0	0	0	0	0	0	0	0	0	0	0	0	0	0	0	1	0	0	0	0	0	0	0	0	0	0	0	0	0	0	0	0
Cluster_589	0	0	0	0	0	0	0	0	0	0	0	0	0	0	0	0	0	0	0	0	0	0	0	0	0	0	0	0	0	0	0	0	0	0	0	0	0	0	0	0	0	0	0	0	0	0	0	0	0
Cluster_4226	0	0	0	0	0	0	0	0	0	0	0	0	0	0	0	0	0	0	0	0	0	0	0	0	0	0	0	0	0	0	0	0	0	0	0	0	0	0	0	0	0	0	1	0	0	0	0	0	0
Cluster_16290	0	0	0	0	0	0	0	1	0	0	0	0	0	0	0	0	0	0	0	0	0	0	0	0	0	0	0	0	0	0	0	0	0	0	0	0	0	0	0	0	0	0	0	0	0	0	0	0	0
Cluster_17651	0	0	0	0	0	0	0	0	0	0	0	0	0	0	0	0	0	0	0	0	0	0	0	0	0	0	0	0	0	0	0	0	0	0	0	0	0	0	0	0	0	0	0	0	0	0	0	0	0
Cluster_18645	0	0	0	0	0	0	0	0	0	0	0	0	0	0	0	0	0	0	0	0	0	0	0	0	0	0	0	0	0	0	0	0	0	0	0	0	0	0	0	0	0	0	0	0	0	1	0	0	0
Cluster_20233	0	0	0	0	0	0	0	0	0	0	0	0	0	0	0	0	0	0	0	0	0	1	0	0	0	0	0	0	0	0	0	0	0	0	0	0	0	0	0	0	0	0	0	0	0	0	0	0	0
Cluster_29565	1	0	0	0	0	0	0	0	0	0	0	0	0	0	0	0	0	0	0	0	0	0	0	0	0	0	0	0	0	0	0	0	0	0	0	0	0	0	0	0	0	0	0	0	0	0	1	0	0
Cluster_82281	0	0	0	0	0	0	0	0	0	0	0	0	0	0	0	0	0	0	0	0	0	0	0	0	0	0	0	0	0	0	0	0	0	0	0	0	0	0	0	0	0	0	0	0	0	0	0	0	0
Cluster_111	0	0	6	0	0	12	13	0	7	0	0	1	0	0	1	0	9	1	0	0	1	0	0	1	0	0	4	0	0	5	0	0	0	0	0	0	0	0	0	0	0	0	0	0	0	0	0	0	0
Cluster_83	0	0	0	0	0	0	0	0	0	0	0	0	9	0	0	2	0	5	0	0	0	0	0	0	0	0	4	3	3	3	0	0	0	0	0	0	0	0	0	0	0	0	0	0	0	0	0	0	0
Cluster_49	0	0	0	0	24	0	0	0	0	3	0	0	0	0	0	0	0	0	7	0	0	0	2	0	0	0	0	0	0	0	46	0	56	0	0	0	0	0	0	0	5	3	0	0	49	57	0	0	0
Cluster_160	0	0	0	0	0	0	0	0	0	0	0	0	0	0	0	0	0	0	0	0	0	0	0	0	0	0	0	0	0	0	0	0	0	0	0	0	0	0	0	0	0	0	0	0	0	0	1	0	0
Cluster_398	0	0	0	0	0	0	0	0	0	0	0	0	0	0	0	0	0	0	1	0	0	0	0	0	0	0	0	0	0	0	1	0	0	0	0	0	0	0	0	0	0	0	0	0	1	1	0	0	0
Cluster_960	0	0	0	0	0	0	0	0	0	0	0	0	0	0	0	0	0	0	0	0	0	0	0	0	0	0	0	0	0	0	0	0	0	0	0	0	0	0	0	0	0	0	0	0	0	0	0	0	0
Cluster_14874	0	0	0	0	0	0	0	0	0	0	0	0	0	0	0	0	0	0	0	0	0	0	0	0	0	0	0	0	0	0	0	0	0	0	0	0	0	0	0	0	0	0	0	0	0	0	0	0	0
Cluster_14967	0	0	0	0	0	0	0	0	0	0	0	0	0	0	0	0	0	0	0	0	0	0	0	0	0	0	0	0	0	0	0	0	0	0	0	0	0	0	0	0	0	0	0	0	0	0	0	0	0
Cluster_36602	1	0	0	0	1	0	1	0	0	0	0	0	0	0	0	0	0	0	0	0	0	0	0	0	0	0	0	0	0	0	0	0	0	0	0	0	0	0	0	0	0	0	0	0	0	0	0	0	0
Cluster_71	0	0	0	0	0	0	0	0	0	0	0	0	0	0	0	0	0	0	0	0	0	0	0	0	0	0	0	0	0	0	0	0	0	0	123	0	0	0	0	0	0	0	0	0	0	0	0	0	0
Cluster_124	1	0	2	0	0	8	0	0	3	0	0	1	1	0	1	0	0	5	0	0	1	0	0	0	0	0	0	0	0	7	0	0	0	0	0	0	0	0	0	0	0	0	1	0	0	0	0	0	0
Cluster_69	0	0	0	0	0	0	0	0	0	0	0	0	0	0	0	0	0	0	0	0	1	0	0	0	0	0	0	0	0	0	0	0	0	0	134	0	0	0	14	0	0	0	0	0	0	0	0	0	0
Cluster_104	0	0	1	0	0	5	0	0	4	0	0	0	0	0	1	0	0	1	0	0	5	0	0	2	0	0	2	0	0	1	10	0	0	0	0	85	0	0	0	0	0	0	0	0	0	0	0	0	0
Cluster_117	0	0	0	0	0	0	4	5	0	6	0	0	11	0	0	3	0	0	0	0	0	0	0	0	0	0	0	0	5	0	0	0	0	0	0	0	0	0	0	0	0	0	0	0	0	0	0	0	0
Cluster_194	0	0	2	0	0	2	0	0	0	0	0	0	0	0	0	0	0	0	0	0	0	0	0	0	0	0	0	8	0	0	0	0	0	0	0	0	0	0	0	0	0	0	0	0	0	0	0	0	0
Cluster_107	0	0	0	0	0	0	0	0	0	0	0	0	0	0	0	0	0	1	27	0	0	20	0	0	0	0	1	0	2	0	0	0	0	0	0	0	0	0	0	0	0	45	0	0	0	0	0	0	0
Cluster_889	0	0	0	0	0	0	0	0	0	0	0	0	0	0	0	0	0	0	0	0	0	0	0	0	0	0	0	0	0	0	0	0	0	0	0	0	0	0	0	0	0	0	0	0	0	1	0	0	0
Cluster_181	0	0	0	0	0	9	0	0	0	0	0	0	0	0	0	0	0	0	0	0	0	0	0	0	0	0	0	0	0	0	0	0	0	0	0	0	0	0	0	0	0	0	0	0	0	0	0	0	0
Cluster_251	0	0	0	0	0	0	1	0	0	0	0	0	0	0	0	0	0	0	0	0	0	7	0	0	0	0	0	0	0	0	0	0	0	0	0	0	0	0	0	0	0	0	6	1	0	0	0	0	2
Cluster_20155	0	0	0	0	0	0	0	0	0	0	0	0	0	0	0	0	0	0	0	0	0	0	0	0	0	0	0	0	0	0	0	0	0	0	0	0	0	0	0	0	0	0	0	0	0	0	0	0	0
Cluster_20704	0	0	0	0	0	0	0	0	0	0	0	0	0	0	0	0	0	0	0	0	0	0	0	0	0	0	0	0	0	0	0	0	0	0	0	0	0	0	0	0	0	0	0	0	0	0	0	0	0
Cluster_141	0	0	0	0	0	14	0	0	0	0	0	1	0	0	0	0	0	0	0	0	0	0	0	1	0	0	0	0	0	0	0	0	0	0	0	0	0	0	0	0	0	0	0	0	0	0	0	0	0
Cluster_42	0	7	16	0	5	23	4	1	27	1	4	13	1	0	3	0	1	11	7	7	40	6	0	15	0	1	2	1	0	4	0	0	0	0	0	0	0	1	0	0	0	0	0	0	0	0	0	0	0
Cluster_330	0	0	2	0	0	0	0	0	0	0	0	2	0	0	0	0	0	0	0	0	1	0	0	2	0	0	0	0	0	0	0	0	0	0	0	0	0	0	0	0	0	0	0	0	0	0	0	0	0
Cluster_73	0	0	0	0	0	20	0	0	0	0	0	1	0	0	2	1	0	0	0	21	4	0	0	0	0	0	0	0	0	1	0	0	0	0	0	0	0	0	0	0	0	0	0	0	0	0	0	0	0
Cluster_581	0	0	0	0	0	0	0	0	0	0	0	0	0	0	0	0	0	0	0	1	0	0	0	0	0	0	0	0	0	0	0	0	0	0	0	0	0	0	0	0	0	0	0	0	0	0	0	0	0
Cluster_628	0	0	0	0	0	0	0	0	0	0	0	0	0	0	0	0	0	0	0	0	0	0	0	0	0	0	0	0	0	0	1	1	0	0	0	0	0	0	0	0	0	0	0	0	0	0	0	0	0
Cluster_38	0	0	26	0	10	22	0	2	14	0	49	7	0	0	5	0	0	30	2	0	6	0	0	1	44	19	2	0	0	13	0	0	0	0	0	0	0	0	0	0	0	4	0	0	0	0	0	0	0
Cluster_386	0	0	1	0	0	0	0	0	0	0	1	0	0	0	0	0	0	0	0	0	0	0	0	0	0	1	0	0	0	0	0	0	0	0	0	0	0	0	0	0	0	0	0	0	0	0	0	0	0
Cluster_356	0	0	0	0	0	1	0	0	0	0	0	0	0	0	0	0	0	0	0	0	0	0	0	0	0	0	0	0	0	1	0	0	0	0	0	0	0	0	0	0	0	0	0	0	0	0	0	0	0
Cluster_472	0	0	0	0	0	0	0	0	0	0	0	1	0	0	0	0	0	0	0	0	0	0	0	0	0	0	0	0	0	0	0	0	0	0	0	0	0	0	0	0	0	0	0	0	0	0	0	0	0
Cluster_483	0	0	0	0	0	1	0	0	0	0	0	0	0	0	0	0	0	0	0	0	0	0	0	0	0	0	0	0	0	0	2	0	0	0	0	0	0	0	0	0	0	0	0	0	0	0	0	0	0
Cluster_536	0	0	0	0	0	0	0	0	0	0	0	0	0	0	0	0	0	0	0	0	0	0	0	0	0	0	0	0	0	0	0	0	0	0	0	0	0	0	0	0	0	0	0	0	0	0	0	0	0
Cluster_565	0	0	0	0	0	1	0	0	0	0	0	0	0	0	0	0	0	0	0	0	0	1	0	0	0	0	0	0	0	0	0	0	0	0	0	0	0	0	0	0	0	0	0	0	0	0	0	0	0
Cluster_673	0	0	0	0	0	0	0	0	0	0	0	0	0	0	0	0	0	0	0	0	0	0	0	0	0	0	0	0	0	0	0	0	0	0	0	0	0	0	0	0	0	0	0	0	0	0	0	0	0
Cluster_735	0	0	0	0	0	0	0	0	0	0	0	0	0	0	0	0	0	1	0	0	0	0	0	0	0	0	0	0	0	0	0	0	0	0	0	0	0	0	0	0	0	0	0	0	0	0	0	0	0
Cluster_945	0	0	0	0	0	0	0	0	1	0	0	0	0	0	0	0	0	0	0	0	0	0	0	0	0	0	0	0	0	1	0	0	0	0	0	0	0	0	0	0	0	0	0	0	0	0	0	0	0
Cluster_1021	0	0	0	0	0	0	0	0	0	0	0	0	0	0	0	0	0	0	0	0	0	0	0	0	0	0	0	0	0	0	0	0	0	0	0	0	0	0	0	0	0	0	0	1	0	0	0	0	0
Cluster_1022	0	0	0	0	0	0	0	0	0	0	0	0	1	0	0	0	0	0	0	0	0	0	0	0	0	0	0	0	0	0	0	0	0	0	0	0	0	0	0	0	0	0	0	0	0	0	0	0	0
Cluster_1026	0	0	0	0	0	0	0	0	0	0	0	0	0	0	0	0	0	0	0	0	0	0	0	0	0	0	0	0	0	0	0	0	0	0	0	0	0	0	0	0	0	0	0	0	0	0	0	0	1
Cluster_1207	0	0	0	0	0	0	0	0	0	0	0	0	0	0	0	0	0	0	0	0	0	0	0	0	0	0	0	0	0	0	0	0	0	0	0	0	0	0	0	0	0	0	0	0	0	0	0	0	0
Cluster_13453	0	0	0	0	0	0	0	0	0	0	0	0	0	0	0	0	0	0	0	0	0	0	0	0	0	0	0	0	0	0	0	0	0	0	0	0	0	0	0	0	0	0	0	0	0	0	0	0	0
Cluster_13766	0	0	0	0	0	0	0	0	0	0	0	0	0	0	0	0	0	0	0	0	0	0	0	0	0	0	0	0	0	0	0	0	0	0	0	0	0	0	0	1	0	0	0	0	0	0	0	0	0
Cluster_15390	0	0	0	0	0	0	0	0	0	0	0	0	0	0	0	0	0	0	0	0	0	0	0	0	0	0	0	0	0	0	1	0	0	0	0	0	0	0	0	0	0	0	0	0	0	0	0	0	0
Cluster_15547	0	0	0	0	0	0	0	0	0	0	0	0	0	0	0	0	0	0	0	0	0	0	0	0	0	0	0	0	0	0	0	0	0	0	0	0	0	0	0	0	0	0	0	0	0	0	0	0	0
Cluster_16486	0	0	0	0	0	0	0	0	1	0	0	0	0	0	0	0	0	0	0	0	0	0	0	0	0	0	0	0	0	0	0	0	0	0	0	0	0	0	0	0	0	0	0	0	0	0	0	0	0
Cluster_18342	1	0	0	0	0	0	0	0	0	0	0	0	0	0	0	0	0	0	0	0	0	0	0	0	0	0	0	0	0	0	0	0	0	0	0	0	0	0	0	0	0	0	0	0	0	0	0	0	0
Cluster_18353	0	0	0	0	0	0	0	0	0	0	0	0	0	0	0	0	0	0	0	0	0	0	0	0	0	0	0	0	0	0	0	0	0	0	0	0	0	0	0	0	0	0	0	0	0	0	0	0	0
Cluster_20003	0	0	0	0	0	0	0	0	0	0	0	0	0	0	0	0	0	0	0	0	0	0	0	0	0	0	0	0	0	0	1	0	0	0	0	0	0	1	0	0	0	0	0	0	0	0	0	0	0
Cluster_20112	0	0	0	0	0	0	0	0	0	0	0	0	0	0	0	0	0	0	0	0	0	0	0	0	0	0	0	0	0	0	0	0	0	0	1	0	0	0	0	0	0	0	0	0	0	0	0	0	0
Cluster_23867	0	0	0	0	0	0	0	0	0	0	0	0	0	0	0	0	0	0	0	0	0	0	0	0	0	0	0	0	0	0	0	0	0	0	0	0	0	0	0	0	0	0	0	0	0	0	0	1	0
Cluster_23875	0	0	0	0	0	0	0	0	0	0	0	0	0	0	0	0	0	0	0	0	0	0	0	0	0	0	0	0	0	0	0	0	0	0	0	0	0	0	0	0	0	0	0	1	0	0	0	0	0
Cluster_24127	0	0	0	0	0	0	0	0	0	0	0	0	0	0	0	0	0	0	0	0	0	0	0	0	0	0	0	0	0	0	0	0	0	0	0	1	0	0	0	0	0	0	0	0	0	0	0	0	0
Cluster_24199	0	0	0	0	0	0	0	0	0	0	0	0	0	0	0	0	0	0	0	0	0	0	0	0	0	0	0	0	0	0	0	0	0	0	0	0	0	0	0	0	0	0	0	1	0	0	0	0	0
Cluster_24477	0	0	0	0	0	0	0	0	0	0	0	0	0	1	0	0	0	0	0	0	0	0	0	0	0	0	0	0	0	0	0	0	0	0	0	0	0	0	0	0	0	0	1	0	0	0	0	0	0
Cluster_24554	0	0	0	0	0	0	0	0	0	0	0	0	0	0	0	0	0	0	0	0	0	0	0	0	0	0	0	0	0	0	0	0	0	0	0	0	0	1	0	0	0	0	0	1	0	0	0	0	0
Cluster_25169	0	0	0	0	0	0	0	0	0	0	0	0	0	0	0	0	0	0	0	0	0	0	0	0	0	0	0	0	0	0	0	0	0	0	0	0	0	0	0	0	0	0	0	0	0	0	0	0	0
Cluster_25934	0	0	0	0	0	0	0	0	0	0	0	0	0	0	0	0	0	0	0	0	0	0	0	0	0	0	0	0	0	0	0	0	0	0	0	0	0	0	0	0	0	0	0	0	0	0	0	0	0
Cluster_27275	1	0	0	0	0	0	0	0	0	0	0	0	0	0	0	0	0	0	0	0	0	0	1	0	0	0	0	0	0	0	0	0	0	0	0	0	0	0	0	0	0	0	0	0	0	0	0	0	0
Cluster_27297	0	0	0	0	0	0	0	0	0	0	0	0	0	0	0	0	0	0	0	0	0	0	0	0	0	0	0	0	0	0	0	0	0	0	0	0	0	0	0	0	0	0	0	0	0	0	0	0	0
Cluster_29043	0	0	0	0	0	0	0	0	0	0	0	0	0	0	0	0	0	0	0	0	0	0	0	0	0	0	0	0	0	0	0	0	0	0	0	0	0	0	0	0	0	0	0	1	0	0	0	0	0
Cluster_32707	0	0	0	0	0	0	0	0	0	0	0	0	0	0	0	0	0	0	0	0	0	0	0	0	0	0	0	0	0	0	0	0	0	0	0	0	0	0	0	0	0	0	0	0	0	0	0	0	0
Cluster_33475	0	0	0	0	0	0	0	0	0	0	0	0	0	0	0	0	0	0	0	0	0	0	0	0	0	0	0	0	0	0	0	0	0	0	0	0	0	0	1	0	0	0	0	0	0	0	0	1	0
Cluster_34763	1	0	0	0	0	0	0	0	0	0	0	0	0	0	0	0	0	0	0	0	0	0	0	0	0	0	0	0	0	0	0	0	0	0	0	0	0	0	0	0	0	0	0	0	0	0	0	0	0
Cluster_84653	0	0	0	0	0	0	0	0	0	0	0	0	0	0	0	0	0	0	0	0	0	0	0	0	0	0	0	0	0	0	0	0	0	1	0	0	0	0	0	0	0	0	0	0	0	0	1	0	0
Cluster_87169	1	0	0	0	0	0	0	0	0	0	0	0	0	0	0	0	0	0	0	0	0	0	0	0	0	0	0	0	0	0	0	0	0	0	0	0	0	0	0	0	0	0	0	0	0	0	0	0	0
Cluster_1202	0	0	0	0	0	0	0	0	0	0	0	0	0	0	0	0	0	0	1	0	0	0	0	0	0	0	0	0	0	0	0	0	0	0	0	1	0	0	0	0	0	1	0	0	0	0	0	0	0
Cluster_366	0	0	0	0	0	0	0	0	0	0	0	0	0	0	0	0	0	0	0	0	2	0	0	2	0	0	0	0	0	0	0	0	0	0	0	0	0	0	0	0	0	0	0	0	0	0	0	0	0
Cluster_568	0	0	0	0	0	0	0	0	0	0	0	0	0	0	0	0	0	0	0	0	1	0	0	0	0	0	0	2	0	1	0	0	0	0	0	0	0	0	0	0	0	0	0	0	0	0	0	0	0
Cluster_82177	0	0	0	0	0	0	0	0	0	0	0	0	0	0	0	0	0	0	0	0	0	0	0	0	0	0	0	0	0	0	0	0	0	0	0	0	0	0	0	0	0	0	0	0	0	0	0	0	0
Cluster_161	0	0	0	0	0	0	0	0	1	0	0	0	0	0	0	0	0	0	0	0	0	0	0	0	0	15	0	0	0	0	0	0	0	0	0	0	0	0	0	0	0	0	0	0	0	0	0	0	0
Cluster_299	0	0	0	0	0	0	0	0	0	6	0	0	0	0	0	0	0	0	0	0	0	0	4	0	0	0	0	0	0	0	0	0	0	0	0	0	0	0	0	0	0	0	0	0	0	0	0	0	0
Cluster_1188	0	0	0	0	0	0	0	0	0	0	0	0	0	0	0	0	0	0	0	0	0	0	0	0	0	0	0	0	0	0	0	0	0	0	0	0	0	0	0	0	0	0	0	0	0	0	0	0	0
Cluster_140	0	0	0	0	0	1	0	0	0	0	0	0	0	0	0	0	0	1	0	0	5	0	0	0	0	0	0	0	0	1	0	0	0	0	0	0	0	0	0	0	0	0	0	0	0	0	0	0	0
Cluster_26	0	4	1	21	62	1	0	0	1	6	0	0	0	0	0	6	11	0	19	0	0	45	0	1	0	1	0	0	0	0	255	142	181	0	0	0	10	0	0	0	0	0	0	0	0	0	0	25	7
Cluster_40	10	0	0	0	5	1	0	3	0	0	0	0	0	0	0	1	0	0	4	8	0	0	0	0	0	24	0	0	1	0	0	0	11	0	0	68	0	0	0	19	0	0	0	0	0	39	2	0	7
Cluster_79	0	0	0	3	0	0	0	0	1	9	0	0	0	0	0	0	0	0	0	0	0	0	9	0	0	0	0	0	0	0	0	13	3	37	6	0	1	0	0	0	15	0	1	1	0	0	0	0	1
Cluster_169	0	0	0	0	6	0	0	0	0	0	0	0	0	11	0	0	0	0	0	0	0	0	0	0	0	0	0	0	0	0	0	0	0	0	0	0	0	0	0	0	0	0	0	0	0	0	0	0	0
Cluster_207	0	0	1	0	1	0	0	0	5	7	0	0	0	0	0	0	2	0	0	1	1	0	4	0	0	0	0	0	0	3	1	4	0	3	0	0	0	0	0	0	0	0	0	0	0	0	0	0	0
Cluster_262	0	0	0	0	3	0	0	0	0	0	0	0	0	0	0	0	0	0	1	0	0	0	0	0	0	0	0	0	0	0	2	0	2	0	0	0	0	0	0	0	0	0	0	0	0	0	0	2	0
Cluster_275	0	0	0	0	0	0	0	0	0	0	0	0	0	0	0	0	0	0	0	0	0	0	0	0	0	0	0	0	0	0	0	0	1	0	0	0	0	1	0	0	0	0	0	0	0	0	0	0	0
Cluster_276	0	0	2	0	0	0	0	0	7	0	0	1	0	0	0	0	0	1	0	0	0	0	0	0	0	0	0	0	0	0	0	0	0	0	0	0	0	0	0	0	0	0	0	0	0	0	0	0	0
Cluster_389	1	0	0	0	1	0	0	0	0	0	0	0	0	0	0	0	0	0	0	0	0	0	0	0	0	0	0	0	0	0	0	0	0	0	0	0	0	0	0	0	0	0	0	0	0	3	0	0	0
Cluster_599	0	0	0	0	0	0	0	0	0	0	0	0	0	0	0	0	0	0	0	0	1	0	0	0	0	0	0	0	0	0	0	0	0	0	0	0	0	0	0	0	0	0	0	0	0	0	0	0	0
Cluster_5851	0	0	0	0	0	0	0	0	0	0	0	0	0	0	0	0	0	1	0	0	0	0	0	0	0	0	0	0	0	0	0	0	0	0	0	0	0	0	0	0	0	0	0	0	0	0	0	0	0
Cluster_193	0	0	0	0	0	0	0	0	0	0	0	0	0	0	0	0	0	0	0	0	0	0	0	0	17	0	0	0	0	0	0	0	0	0	0	0	0	0	0	0	0	0	0	0	0	0	0	0	0
Cluster_316	0	1	1	0	0	0	1	0	2	1	0	0	0	0	1	0	0	1	0	0	0	0	1	1	1	1	0	0	0	0	0	1	0	0	0	0	0	0	0	0	0	0	0	0	0	0	0	0	0
Cluster_191	0	0	0	34	0	0	0	0	0	0	0	0	0	0	0	0	10	0	0	0	0	0	0	0	0	0	0	0	0	0	0	0	0	0	0	0	0	0	0	0	0	0	0	0	0	0	0	0	0
Cluster_114	0	0	0	0	0	0	0	0	0	0	0	0	0	0	0	0	0	0	0	0	0	0	0	0	0	0	0	0	0	0	0	0	0	0	0	0	0	0	0	0	0	3	34	0	0	0	0	0	0
Cluster_53	3	0	0	7	5	0	0	0	0	0	5	0	0	1	0	0	1	0	1	3	0	3	0	0	0	3	0	0	0	0	1	13	4	0	9	8	5	2	4	12	2	1	16	2	19	0	0	7	4
Cluster_580	0	0	0	0	0	0	0	0	0	0	0	0	0	0	0	0	0	0	0	0	0	0	0	0	0	0	0	0	0	0	0	0	0	0	0	0	0	0	0	0	0	0	0	0	0	0	0	0	0
Cluster_944	0	0	0	0	0	0	0	0	0	0	0	0	0	0	0	0	0	0	0	0	0	0	0	0	0	0	0	0	0	0	0	0	0	0	1	0	0	0	0	0	0	0	0	0	0	0	0	0	0
Cluster_18429	0	0	0	0	0	0	0	0	0	0	0	0	0	0	0	0	0	0	0	0	0	0	0	0	0	0	0	0	0	0	0	0	0	0	0	0	0	0	0	0	0	0	0	0	0	0	0	0	0
Cluster_84595	0	0	0	0	0	0	0	0	0	0	0	0	0	0	0	0	0	0	0	0	0	0	0	0	0	0	0	0	0	0	0	0	0	0	0	0	0	0	0	1	0	0	0	0	0	0	0	0	0
Cluster_84	0	0	0	0	11	0	0	0	0	0	0	0	0	0	0	0	0	0	0	0	0	0	0	0	0	0	0	0	0	0	0	0	0	0	0	0	0	0	0	0	0	0	0	0	0	0	0	0	0
Cluster_21400	0	0	0	0	0	0	0	0	0	0	0	0	0	0	0	0	0	0	0	0	0	0	0	0	0	0	0	0	0	0	0	0	0	0	0	0	0	0	0	0	0	0	0	0	0	0	0	0	0
Cluster_85	6	0	0	0	0	0	0	0	0	0	0	0	0	0	0	0	0	0	0	0	0	0	0	0	0	0	0	0	0	0	0	0	0	0	0	84	0	0	0	0	0	0	0	0	0	0	0	0	0
Cluster_771	0	0	0	0	0	0	0	0	0	0	0	0	0	0	0	0	0	0	0	0	0	0	0	0	0	0	0	0	0	0	0	0	0	0	0	2	0	0	0	0	0	0	0	0	0	0	0	0	0
Cluster_56	0	0	0	0	0	0	0	0	0	0	0	0	0	0	0	0	62	0	0	0	0	0	0	0	0	71	1	0	0	0	0	0	10	0	0	0	0	0	0	0	0	0	0	0	0	0	0	0	0
Cluster_471	0	0	0	0	0	0	0	0	0	0	0	0	0	0	0	0	0	0	0	0	0	0	0	0	0	1	0	0	0	0	0	0	0	0	0	0	0	0	0	0	0	0	0	0	0	0	0	0	0
Cluster_33	0	9	2	0	0	1	0	0	0	17	0	0	0	0	0	2	0	1	48	0	0	22	0	0	0	13	1	3	0	0	0	158	0	0	0	209	25	0	0	0	0	2	0	0	83	0	26	0	24
Cluster_97	0	0	0	0	0	1	0	0	0	0	0	0	0	0	0	0	0	1	0	0	0	0	0	0	0	0	0	0	0	0	0	0	0	0	0	0	0	0	0	0	0	0	0	0	0	0	0	0	0
Cluster_886	0	0	0	0	0	0	0	0	0	0	0	0	0	0	0	0	0	0	0	0	0	0	0	0	0	0	0	0	0	0	0	0	0	0	0	0	0	0	0	1	0	0	0	0	0	0	0	0	0
Cluster_29	0	0	2	0	0	1	0	15	0	2	76	0	1	0	0	0	6	0	0	0	0	0	0	0	0	116	1	2	0	0	0	0	0	0	0	0	19	0	0	0	0	0	0	0	0	0	0	4	2
Cluster_236	0	0	0	0	0	0	0	1	0	0	3	0	0	0	0	0	1	0	0	0	0	0	0	0	0	2	0	0	0	0	0	0	0	0	0	0	0	0	0	0	0	0	0	0	0	0	0	0	0
Cluster_51	0	0	0	0	0	0	0	0	0	0	0	0	0	14	0	17	0	0	0	0	0	0	0	0	0	0	0	0	0	0	0	0	0	0	0	0	0	0	0	0	0	0	0	0	0	0	0	0	0
Cluster_525	0	0	0	0	0	0	0	0	0	0	0	0	0	0	0	0	0	0	0	0	0	0	0	0	0	0	0	0	0	0	0	0	0	0	0	0	0	0	0	0	0	0	0	0	0	0	0	0	0
Cluster_4	58	1278	0	14	537	4	1077	1671	54	0	0	0	470	18	0	1704	0	25	0	0	0	0	0	0	1	0	1	432	53	34	56	2	0	0	0	2	0	30	94	1654	1060	2	32	1	0	0	0	0	0
Cluster_32	0	22	0	0	19	0	20	29	1	0	0	0	9	0	0	46	0	1	0	0	0	0	0	0	0	0	0	13	1	0	0	0	0	0	0	0	0	1	1	36	15	0	0	0	0	0	0	0	0
Cluster_70	0	0	0	12	0	0	0	0	0	0	0	0	0	6	0	0	0	0	0	0	0	0	0	0	0	0	0	0	0	0	22	0	31	0	0	0	0	0	0	0	0	0	0	0	0	0	0	0	1
Cluster_641	0	0	0	1	0	0	0	0	0	0	0	0	0	0	0	0	0	0	0	0	0	0	0	0	0	0	0	0	0	0	0	0	0	0	0	0	0	0	0	0	0	0	0	0	0	0	0	0	0
Cluster_510	0	0	0	0	0	0	0	0	0	0	0	0	0	0	1	0	0	0	0	0	0	0	0	0	0	0	0	0	0	1	0	0	0	0	0	0	0	0	0	0	0	0	0	0	0	0	0	0	0
Cluster_521	0	0	0	0	0	1	0	0	0	0	0	1	0	0	0	0	0	0	0	0	0	0	0	0	0	0	0	0	0	0	0	0	0	0	0	0	0	0	0	0	0	0	0	0	0	0	0	0	0
Cluster_420	0	0	0	0	0	0	0	0	1	0	0	0	0	0	0	1	0	3	0	0	0	0	0	0	0	0	0	0	0	0	0	0	0	0	0	0	0	0	0	0	0	0	0	0	0	0	0	0	0
Cluster_834	0	0	0	0	0	1	0	0	0	0	1	0	0	0	0	0	0	0	0	0	0	0	0	0	0	0	1	0	0	1	0	0	0	0	0	0	0	0	0	0	0	0	0	0	0	0	0	0	0
Cluster_144	0	0	0	0	0	2	0	0	1	0	0	2	0	0	0	0	0	4	0	0	0	0	0	3	0	0	0	0	0	0	0	0	0	0	0	0	0	0	0	0	0	0	0	0	0	0	0	0	0
Cluster_489	0	0	0	0	0	0	0	0	0	0	0	0	0	0	0	0	0	0	0	0	0	0	0	0	0	0	1	0	0	1	0	0	0	0	0	0	0	0	0	0	0	0	0	0	0	0	0	0	0
Cluster_533	0	0	0	0	0	0	0	0	0	0	0	0	0	0	0	0	0	0	0	0	0	0	0	0	0	0	0	0	0	1	0	0	0	0	0	0	0	0	0	0	0	0	0	0	0	0	0	0	0
Cluster_277	0	0	0	0	0	1	0	0	0	0	0	0	0	0	0	0	0	0	0	0	0	0	0	0	0	0	0	0	0	0	0	0	0	0	0	0	0	0	0	0	0	0	0	0	0	0	0	0	0
Cluster_288	0	0	2	0	0	0	0	0	1	0	0	0	0	0	0	0	0	0	0	0	1	0	0	0	0	0	0	0	0	0	0	0	0	0	0	0	0	0	0	0	0	0	0	0	0	0	0	0	0
Cluster_18	0	0	114	0	0	168	0	0	48	0	0	52	7	0	13	6	6	442	0	0	17	26	0	14	20	0	52	0	1	162	52	0	0	0	0	1	0	0	0	0	0	0	1	0	0	0	0	2	0
Cluster_81	0	0	8	0	0	7	0	0	5	0	0	1	0	0	0	0	0	15	0	0	1	0	0	0	0	0	4	0	0	7	0	0	0	0	0	0	0	0	0	0	0	0	0	0	0	0	0	0	0
Cluster_99	0	0	3	0	0	4	0	0	2	0	0	5	0	0	0	0	0	2	0	0	4	0	0	3	0	0	4	0	0	10	0	0	0	0	0	0	0	0	0	0	0	0	0	0	0	0	0	0	0
Cluster_149	0	0	1	0	0	1	0	0	1	0	0	0	0	0	1	0	0	3	0	0	1	0	0	0	0	0	1	0	0	3	0	0	0	0	0	0	0	0	0	0	0	0	0	0	0	0	0	0	0
Cluster_783	0	0	0	0	0	1	0	0	0	0	0	0	0	0	0	0	0	0	0	0	0	0	0	0	0	0	0	0	0	0	0	0	0	0	0	0	0	0	0	0	0	0	0	0	0	0	0	0	0
Cluster_1005	0	0	0	0	0	1	0	0	0	0	0	0	0	0	0	0	0	0	0	0	0	0	0	0	0	0	0	0	0	0	0	0	0	0	0	0	0	0	0	0	0	0	0	0	0	0	0	0	0
Cluster_1214	0	0	0	0	0	0	0	0	0	0	0	0	0	0	0	0	0	1	0	0	0	0	0	0	0	0	0	0	0	0	0	0	0	0	0	0	0	0	0	0	0	0	0	0	0	0	0	0	0
Cluster_1215	0	0	0	1	0	0	0	0	1	0	0	0	0	0	0	0	0	0	0	0	1	0	0	0	0	0	0	0	0	0	0	0	0	0	0	0	0	0	0	0	0	0	0	0	0	0	0	0	0
Cluster_5595	0	0	0	0	0	0	0	0	0	0	0	0	0	0	0	0	0	1	0	0	0	0	0	0	0	0	0	0	0	0	0	0	0	0	0	0	0	0	0	0	0	0	0	0	0	0	0	0	0
Cluster_84754	0	0	0	0	0	0	0	0	1	0	0	0	0	0	0	0	0	0	0	0	0	0	0	0	0	0	0	0	0	0	0	0	0	0	0	0	0	0	0	0	0	0	0	0	0	0	0	0	0
Cluster_24	0	0	115	24	0	138	0	2	30	5	0	62	0	1	8	3	0	164	0	0	11	0	0	10	0	0	43	0	0	86	0	0	0	0	0	0	0	0	0	0	0	0	0	0	0	0	0	0	0
Cluster_309	0	0	1	0	0	0	0	0	0	0	0	2	0	0	0	0	0	3	0	0	0	0	0	1	0	0	0	0	0	1	0	0	0	0	0	0	0	0	0	0	0	0	0	0	0	0	0	0	0
Cluster_781	0	0	0	0	0	0	0	0	0	0	0	0	0	0	0	0	0	1	0	0	0	0	0	0	0	0	0	0	0	0	0	0	0	0	0	0	0	0	0	0	0	0	0	0	0	0	0	0	0
Cluster_14	15	45	632	324	9	747	0	50	304	7	0	200	2	4	63	11	11	835	5	0	78	0	0	69	26	7	142	1	2	527	406	0	0	1	0	0	1	5	0	0	0	3	17	0	0	0	0	1	1
Cluster_92	1	0	23	0	0	14	0	0	24	0	0	11	0	0	9	0	0	12	0	0	5	0	0	14	0	0	11	0	0	17	0	0	0	0	0	0	1	0	0	0	0	0	0	0	0	20	0	0	0
Cluster_139	0	0	5	6	1	8	0	2	5	1	0	6	0	0	1	0	0	13	0	0	0	0	0	0	0	0	1	0	0	11	0	0	0	0	0	0	0	0	0	0	0	0	0	0	0	0	0	0	0
Cluster_936	0	0	1	0	0	0	0	0	0	0	0	0	0	0	0	0	0	0	0	0	1	0	0	0	0	0	0	0	0	0	0	0	0	0	0	0	0	0	0	0	0	0	0	0	0	0	0	0	0
Cluster_48	1	0	6	0	0	23	0	0	4	0	0	10	0	0	4	0	0	51	0	0	4	0	0	2	0	0	8	0	0	14	0	0	0	0	0	1	0	0	0	0	0	1	0	0	0	0	0	0	0
Cluster_803	0	0	0	0	0	0	0	0	0	0	0	0	0	0	0	0	0	0	0	0	0	0	0	0	0	0	0	0	0	1	0	0	0	0	0	0	0	0	0	0	0	0	0	0	0	0	0	0	0
Cluster_30	0	4	11	0	1	8	5	2	23	10	24	22	0	4	18	3	35	4	15	4	22	10	0	27	24	17	36	0	0	17	6	0	0	0	0	0	0	0	0	0	0	1	0	0	0	1	0	0	0
Cluster_36	0	0	39	2	0	25	2	0	31	2	16	35	0	2	15	0	0	19	1	0	24	1	0	19	2	2	31	0	1	27	0	0	0	0	1	0	0	0	0	0	0	1	0	0	0	0	0	0	0
Cluster_57	0	0	1	0	0	0	0	0	0	0	0	0	17	0	1	6	0	42	0	0	0	0	0	0	0	0	6	0	1	5	0	0	0	0	0	0	0	0	0	0	0	0	0	0	0	0	0	0	0
Cluster_131	0	0	6	1	0	1	1	1	4	0	1	4	0	1	0	0	0	0	2	0	2	2	0	4	1	1	1	0	0	7	0	0	0	0	0	0	0	0	0	0	0	0	0	0	0	0	0	0	0
Cluster_297	0	0	3	0	0	0	0	0	1	0	0	0	0	0	1	0	0	3	0	0	0	0	0	0	0	0	1	0	0	0	0	0	0	0	0	0	0	0	0	0	0	0	0	0	0	0	0	0	0
Cluster_409	0	0	0	0	0	0	0	0	0	0	0	0	0	0	0	0	0	0	0	0	0	0	0	0	0	0	0	0	0	0	0	0	0	0	0	0	0	0	0	0	0	0	0	0	0	0	0	0	0
Cluster_494	0	0	1	0	0	0	0	0	0	0	0	0	0	0	0	0	0	1	0	0	0	0	0	0	0	0	0	0	0	0	0	0	0	0	0	0	0	0	0	0	0	0	0	0	0	0	0	0	0
Cluster_534	0	0	0	0	0	0	0	0	0	1	0	0	0	0	0	0	0	0	0	0	0	0	0	0	3	0	0	0	0	0	0	0	0	0	0	0	0	0	0	0	0	0	0	0	0	0	0	0	0
Cluster_667	0	0	0	0	0	0	0	0	0	0	0	1	0	0	0	0	0	0	0	0	0	0	0	0	0	0	0	0	0	0	0	0	0	0	0	0	0	0	0	0	0	0	0	0	0	0	0	0	0
Cluster_686	0	0	0	0	0	0	0	0	0	0	0	0	0	0	0	0	0	0	0	0	0	0	0	0	0	0	0	0	0	0	0	0	0	0	0	0	0	0	0	0	0	1	0	0	0	0	0	0	0
Cluster_687	0	0	0	0	0	0	0	0	0	0	0	0	0	0	0	0	0	0	0	0	0	0	0	0	0	0	0	0	0	0	0	0	0	0	0	1	0	0	0	0	0	0	0	0	0	0	0	0	0
Cluster_695	0	0	0	0	0	0	0	0	0	0	0	0	0	0	0	0	1	0	0	0	0	0	0	0	0	0	0	0	0	0	0	0	0	0	0	0	0	0	0	0	0	0	0	0	0	0	0	0	0
Cluster_768	0	0	0	0	0	0	0	0	0	0	0	0	0	0	0	0	0	0	0	0	0	0	0	0	0	0	2	0	0	0	0	0	0	0	0	0	0	0	0	0	0	0	0	0	0	1	0	0	0
Cluster_790	0	0	0	0	0	0	0	0	0	0	0	1	0	0	0	0	0	0	0	0	0	0	0	0	0	0	0	0	0	0	0	0	0	0	0	0	0	0	0	0	0	0	0	0	0	0	0	0	0
Cluster_892	0	0	0	0	0	0	1	0	0	0	0	0	0	0	0	0	0	0	0	0	0	0	0	0	0	0	0	0	0	0	0	0	0	0	0	0	0	0	0	0	0	0	0	0	0	0	0	0	0
Cluster_896	0	0	0	0	0	0	0	0	0	0	0	0	0	0	0	0	0	0	0	0	0	0	0	1	1	0	0	0	0	0	0	0	0	0	0	0	0	0	0	0	0	0	0	0	0	0	0	0	0
Cluster_1045	0	0	1	0	0	0	0	0	0	0	0	0	0	0	0	0	0	0	0	0	0	0	0	0	0	0	0	0	0	0	0	0	0	0	0	0	0	0	0	0	0	0	0	0	0	0	0	0	0
Cluster_25471	0	0	1	0	0	0	0	0	0	0	0	0	0	0	0	0	0	0	0	0	0	0	0	1	0	0	0	0	0	0	0	0	0	0	0	0	0	0	0	0	0	0	0	0	0	0	0	0	0
Cluster_84829	0	0	0	0	0	0	0	0	0	0	0	0	0	0	0	0	0	0	0	0	0	0	0	0	0	0	1	0	0	0	0	0	0	0	0	0	0	0	0	0	0	0	0	0	0	0	0	0	0
Cluster_478	0	0	1	0	0	0	0	0	0	0	0	0	0	0	1	0	0	1	0	0	0	0	0	0	0	0	0	0	0	0	0	0	0	0	0	0	0	0	0	0	0	0	0	0	0	0	0	0	0
Cluster_662	0	0	0	0	0	0	0	0	0	0	0	1	0	0	0	0	0	0	0	0	0	0	0	0	0	0	0	0	0	0	0	0	0	0	0	0	0	0	0	0	0	0	0	0	0	0	0	0	0
Cluster_82536	0	0	0	0	0	0	0	0	0	0	0	0	0	0	0	0	0	0	0	0	0	0	0	0	0	0	0	0	0	0	0	0	0	0	0	0	0	0	0	0	0	0	0	0	0	0	0	0	0
Cluster_248	0	0	0	0	0	0	0	0	0	0	0	0	0	0	0	0	0	1	0	10	0	0	0	0	0	0	0	0	0	0	0	0	2	0	0	0	0	0	0	0	0	0	0	0	0	0	0	0	0
Cluster_153	0	0	8	0	0	4	0	0	4	0	0	3	0	0	1	0	0	2	0	0	1	0	0	5	0	0	3	0	0	4	0	0	0	0	0	0	0	0	0	0	0	0	0	0	0	0	0	0	0
[truncated: 30 more columns]

## Sheet: metadata_table
observation_name	genotype	type_sample	stolon_position	ramet_position	richness
b1n2r01s	B1N2	S	B	A	18
b1n2r02s	B1N2	S	C	A	14
b1n2R0R	B1N2	R	A	A	41
b2n1r01s	B2N1	S	B	A	14
b2n1r02s	B2N1	S	C	A	18
b2n1R0R	B2N1	R	A	A	44
p1n1r01s	P1N1	S	B	A	14
p1n1r02s	P1N1	S	C	A	16
p1n1R0R	P1N1	R	A	A	40
r1n1r01s	R1N1	S	B	A	19
r1n1r02s	R1N1	S	C	A	12
r1n1R0R	R1N1	R	A	A	31
r2n1r01s	R2N1	S	B	A	16
r2n1r02s	R2N1	S	C	A	13
r2n1R0R	R2N1	R	A	A	24
r3n2r01s	R3N2	S	B	A	18
r3n2r02s	R3N2	S	C	A	17
r3n2R0R	R3N2	R	A	A	43
r4n1r01s	R4N1	S	B	A	18
r4n1r02s	R4N1	S	C	A	8
r4n1R0R	R4N1	R	A	A	31
za1n2r01s	ZA1N2	S	B	A	15
za1n2r02s	ZA1N2	S	C	A	6
za1n2R0R	ZA1N2	R	A	A	25
za3n1r01s	ZA3N1	S	B	A	13
za3n1r02s	ZA3N1	S	C	A	20
za3n1R0R	ZA3N1	R	A	A	33
za4n2r01s	ZA4N2	S	B	A	13
za4n2r02s	ZA4N2	S	C	A	12
za4n2R0R	ZA4N2	R	A	A	35
b1n2sto1r1s	B1N2	S	B	B	17
b1n2sto2r1r	B1N2	R	C	B	8
b1n2sto2r1s	B1N2	S	C	B	14
b2n1sto1r1r	B2N1	R	B	B	6
b2n1sto1r1s	B2N1	S	B	B	8
b2n1sto2r1r	B2N1	R	C	B	14
b2n1sto2r1s	B2N1	S	C	B	8
p1n1sto1r1r	P1N1	R	B	B	10
p1n1sto1r1s	P1N1	S	B	B	6
p1n1sto2r1r	P1N1	R	C	B	7
p1n1sto2r1s	P1N1	S	C	B	5
r1n1sto1r1r	R1N1	R	B	B	14
r1n1sto1r1s	R1N1	S	B	B	12
r1n1sto2r1r	R1N1	R	C	B	9
r1n1sto2r1s	R1N1	S	C	B	4
r2n1sto1r1r	R2N1	R	B	B	10
r2n1sto1r1s	R2N1	S	B	B	6
r2n1sto2r1s	R2N1	S	C	B	9
r3n2sto1r1r	R3N2	R	B	B	12
r3n2sto1r1s	R3N2	S	B	B	7
r4n1sto1r1r	R4N1	R	B	B	3
r4n1sto2r1r	R4N1	R	C	B	7
za1n2sto1r1r	ZA1N2	R	B	B	13
za1n2sto1r1s	ZA1N2	S	B	B	11
za1n2sto2r1r	ZA1N2	R	C	B	5
za1n2sto2r1s	ZA1N2	S	C	B	5
za3n1sto1r1s	ZA3N1	S	B	B	14
za3n1sto2r1s	ZA3N1	S	C	B	11
za4n2sto1r1r	ZA4N2	R	B	B	10
za4n2sto1r1s	ZA4N2	S	B	B	10
za4n2sto2r1r	ZA4N2	R	C	B	4
za4n2sto2r1s	ZA4N2	S	C	B	8
b1n2sto1r2r	B1N2	R	B	C	12
b1n2sto2r2r	B1N2	R	C	C	16
b2n1sto1r2r	B2N1	R	B	C	10
b2n1sto2r2r	B2N1	R	C	C	6
p1n1sto1r2r	P1N1	R	B	C	8
p1n1sto2r2r	P1N1	R	C	C	9
r1n1sto1r2r	R1N1	R	B	C	4
r2n1sto1r2r	R2N1	R	B	C	4
r2n1sto2r2r	R2N1	R	C	C	13
r3n2sto1r2r	R3N2	R	B	C	10
r3n2sto2r2r	R3N2	R	C	C	11
r4n1sto1r2r	R4N1	R	B	C	9
r4n1sto2r2r	R4N1	R	C	C	8
za1n2sto2r2r	ZA1N2	R	C	C	5
za3n1sto2r2r	ZA3N1	R	C	C	11
za4n2sto1r2r	ZA4N2	R	B	C	4
za4n2sto2r2r	ZA4N2	R	C	C	9
Type of samples: S = Stolon R = Roots
Stolon_position: A = Mother ramet, B = First daughters, C= Second daughters

## Sheet: taxonomy_table
observation_name	Domain	Phylum	Class	Order	Family	Genus	Species
Cluster_243	Eukaryota	Ascomycota	Dothideomycetes	Acrospermales	Acrospermaceae	Acrospermum	Dothideomycetes sp.
Cluster_66	Eukaryota	Ascomycota	Dothideomycetes	Capnodiales	Multi-affiliation	Multi-affiliation	Multi-affiliation
Cluster_209	Eukaryota	Ascomycota	Dothideomycetes	Capnodiales	Multi-affiliation	Multi-affiliation	Multi-affiliation
Cluster_1024	Eukaryota	Ascomycota	Dothideomycetes	Capnodiales	Teratosphaeriaceae	Hortaea	Jatropha curcas
Cluster_78	Eukaryota	Ascomycota	Dothideomycetes	Capnodiales	unknown family	unknown genus	Multi-affiliation
Cluster_156	Eukaryota	Ascomycota	Dothideomycetes	Capnodiales	unknown family	unknown genus	Multi-affiliation
Cluster_180	Eukaryota	Ascomycota	Dothideomycetes	Capnodiales	unknown family	unknown genus	Multi-affiliation
Cluster_328	Eukaryota	Ascomycota	Dothideomycetes	Multi-affiliation	Multi-affiliation	Multi-affiliation	Multi-affiliation
Cluster_274	Eukaryota	Ascomycota	Dothideomycetes	Pleosporales	Tubeufiaceae	Multi-affiliation	Multi-affiliation
Cluster_44	Eukaryota	Ascomycota	Eurotiomycetes	Chaetothyriales	Multi-affiliation	Multi-affiliation	Multi-affiliation
Cluster_113	Eukaryota	Ascomycota	Eurotiomycetes	Eurotiales	Multi-affiliation	Multi-affiliation	Multi-affiliation
Cluster_16	Eukaryota	Ascomycota	Eurotiomycetes	Multi-affiliation	Multi-affiliation	Multi-affiliation	Multi-affiliation
Cluster_143	Eukaryota	Ascomycota	Eurotiomycetes	Multi-affiliation	Multi-affiliation	Multi-affiliation	Multi-affiliation
Cluster_1211	Eukaryota	Ascomycota	Eurotiomycetes	Multi-affiliation	Multi-affiliation	Multi-affiliation	Multi-affiliation
Cluster_26428	Eukaryota	Ascomycota	Lecanoromycetes	Multi-affiliation	Multi-affiliation	Multi-affiliation	Multi-affiliation
Cluster_27555	Eukaryota	Ascomycota	Lecanoromycetes	Multi-affiliation	Multi-affiliation	Multi-affiliation	Multi-affiliation
Cluster_33682	Eukaryota	Ascomycota	Lecanoromycetes	Multi-affiliation	Multi-affiliation	Multi-affiliation	Multi-affiliation
Cluster_87	Eukaryota	Ascomycota	Multi-affiliation	Multi-affiliation	Multi-affiliation	Multi-affiliation	Multi-affiliation
Cluster_214	Eukaryota	Ascomycota	Multi-affiliation	Multi-affiliation	Multi-affiliation	Multi-affiliation	Multi-affiliation
Cluster_280	Eukaryota	Ascomycota	Multi-affiliation	Multi-affiliation	Multi-affiliation	Multi-affiliation	Multi-affiliation
Cluster_464	Eukaryota	Ascomycota	Multi-affiliation	Multi-affiliation	Multi-affiliation	Multi-affiliation	Multi-affiliation
Cluster_572	Eukaryota	Ascomycota	Multi-affiliation	Multi-affiliation	Multi-affiliation	Multi-affiliation	Multi-affiliation
Cluster_589	Eukaryota	Ascomycota	Multi-affiliation	Multi-affiliation	Multi-affiliation	Multi-affiliation	Multi-affiliation
Cluster_4226	Eukaryota	Ascomycota	Multi-affiliation	Multi-affiliation	Multi-affiliation	Multi-affiliation	Multi-affiliation
Cluster_16290	Eukaryota	Ascomycota	Multi-affiliation	Multi-affiliation	Multi-affiliation	Multi-affiliation	Multi-affiliation
Cluster_17651	Eukaryota	Ascomycota	Multi-affiliation	Multi-affiliation	Multi-affiliation	Multi-affiliation	Multi-affiliation
Cluster_18645	Eukaryota	Ascomycota	Multi-affiliation	Multi-affiliation	Multi-affiliation	Multi-affiliation	Multi-affiliation
Cluster_20233	Eukaryota	Ascomycota	Multi-affiliation	Multi-affiliation	Multi-affiliation	Multi-affiliation	Multi-affiliation
Cluster_29565	Eukaryota	Ascomycota	Multi-affiliation	Multi-affiliation	Multi-affiliation	Multi-affiliation	Multi-affiliation
Cluster_82281	Eukaryota	Ascomycota	Pezizomycetes	Pezizales	Ascobolaceae	Saccobolus	unknown species
Cluster_111	Eukaryota	Ascomycota	Pezizomycetes	Pezizales	Multi-affiliation	Multi-affiliation	Multi-affiliation
Cluster_83	Eukaryota	Ascomycota	Pezizomycetes	Pezizales	Pezizaceae	Boudiera	Boudiera acanthospora
Cluster_49	Eukaryota	Ascomycota	Saccharomycetes	Saccharomycetales	Multi-affiliation	Multi-affiliation	Multi-affiliation
Cluster_160	Eukaryota	Ascomycota	Saccharomycetes	Saccharomycetales	Multi-affiliation	Multi-affiliation	Multi-affiliation
Cluster_398	Eukaryota	Ascomycota	Saccharomycetes	Saccharomycetales	Multi-affiliation	Multi-affiliation	Multi-affiliation
Cluster_960	Eukaryota	Ascomycota	Saccharomycetes	Saccharomycetales	Multi-affiliation	Multi-affiliation	Multi-affiliation
Cluster_14874	Eukaryota	Ascomycota	Saccharomycetes	Saccharomycetales	Multi-affiliation	Multi-affiliation	Multi-affiliation
Cluster_14967	Eukaryota	Ascomycota	Saccharomycetes	Saccharomycetales	Multi-affiliation	Multi-affiliation	Multi-affiliation
Cluster_36602	Eukaryota	Ascomycota	Saccharomycetes	Saccharomycetales	Saccharomycetaceae	Hagleromyces	Hagleromyces aurorensis
Cluster_71	Eukaryota	Ascomycota	Saccharomycetes	Saccharomycetales	unknown family	Multi-affiliation	Multi-affiliation
Cluster_124	Eukaryota	Ascomycota	Schizosaccharomycetes	Schizosaccharomycetales	Schizosaccharomycetaceae	Schizosaccharomyces	Schizosaccharomyces japonicus
Cluster_69	Eukaryota	Ascomycota	Sordariomycetes	Diaporthales	Melanconidaceae	Melanconis	Melanconis alni
Cluster_104	Eukaryota	Ascomycota	Sordariomycetes	Diaporthales	Multi-affiliation	Multi-affiliation	Multi-affiliation
Cluster_117	Eukaryota	Ascomycota	Sordariomycetes	Hypocreales	Multi-affiliation	Multi-affiliation	Multi-affiliation
Cluster_194	Eukaryota	Ascomycota	Sordariomycetes	Hypocreales	Ophiocordycipitaceae	Hirsutella	Hirsutella citriformis
Cluster_107	Eukaryota	Ascomycota	Sordariomycetes	Hypocreales	unknown family	Acremonium	Acremonium curvulum
Cluster_889	Eukaryota	Ascomycota	Sordariomycetes	Hypocreales	unknown family	Acremonium	Acremonium nigrosclerotium
Cluster_181	Eukaryota	Ascomycota	Sordariomycetes	Hypocreales	unknown family	Etheirophora	Etheirophora unijubata
Cluster_251	Eukaryota	Ascomycota	Sordariomycetes	Hypocreales	unknown family	Multi-affiliation	Multi-affiliation
Cluster_20155	Eukaryota	Ascomycota	Sordariomycetes	Hypocreales	unknown family	Multi-affiliation	Multi-affiliation
Cluster_20704	Eukaryota	Ascomycota	Sordariomycetes	Hypocreales	unknown family	unknown genus	fungal sp.
Cluster_141	Eukaryota	Ascomycota	Sordariomycetes	Hypocreales	unknown family	unknown genus	unknown species
Cluster_42	Eukaryota	Ascomycota	Sordariomycetes	Lulworthiales	unknown family	Multi-affiliation	Multi-affiliation
Cluster_330	Eukaryota	Ascomycota	Sordariomycetes	Lulworthiales	unknown family	unknown genus	Lulwoana sp.
Cluster_73	Eukaryota	Ascomycota	Sordariomycetes	Magnaporthales	Magnaporthaceae	Gaeumannomyces	Kohlmeyeriopsis medullaris
Cluster_581	Eukaryota	Ascomycota	Sordariomycetes	Magnaporthales	Magnaporthaceae	Gaeumannomyces	Kohlmeyeriopsis medullaris
Cluster_628	Eukaryota	Ascomycota	Sordariomycetes	Meliolales	Meliolaceae	Meliola	Meliola niessleana
Cluster_38	Eukaryota	Ascomycota	Sordariomycetes	Microascales	Multi-affiliation	Multi-affiliation	Multi-affiliation
Cluster_386	Eukaryota	Ascomycota	Sordariomycetes	Microascales	Multi-affiliation	Multi-affiliation	Multi-affiliation
Cluster_356	Eukaryota	Ascomycota	Sordariomycetes	Microascales	unknown family	unknown genus	unknown species
Cluster_472	Eukaryota	Ascomycota	Sordariomycetes	Multi-affiliation	Multi-affiliation	Multi-affiliation	Multi-affiliation
Cluster_483	Eukaryota	Ascomycota	Sordariomycetes	Multi-affiliation	Multi-affiliation	Multi-affiliation	Multi-affiliation
Cluster_536	Eukaryota	Ascomycota	Sordariomycetes	Multi-affiliation	Multi-affiliation	Multi-affiliation	Multi-affiliation
Cluster_565	Eukaryota	Ascomycota	Sordariomycetes	Multi-affiliation	Multi-affiliation	Multi-affiliation	Multi-affiliation
Cluster_673	Eukaryota	Ascomycota	Sordariomycetes	Multi-affiliation	Multi-affiliation	Multi-affiliation	Multi-affiliation
Cluster_735	Eukaryota	Ascomycota	Sordariomycetes	Multi-affiliation	Multi-affiliation	Multi-affiliation	Multi-affiliation
Cluster_945	Eukaryota	Ascomycota	Sordariomycetes	Multi-affiliation	Multi-affiliation	Multi-affiliation	Multi-affiliation
Cluster_1021	Eukaryota	Ascomycota	Sordariomycetes	Multi-affiliation	Multi-affiliation	Multi-affiliation	Multi-affiliation
Cluster_1022	Eukaryota	Ascomycota	Sordariomycetes	Multi-affiliation	Multi-affiliation	Multi-affiliation	Multi-affiliation
Cluster_1026	Eukaryota	Ascomycota	Sordariomycetes	Multi-affiliation	Multi-affiliation	Multi-affiliation	Multi-affiliation
Cluster_1207	Eukaryota	Ascomycota	Sordariomycetes	Multi-affiliation	Multi-affiliation	Multi-affiliation	Multi-affiliation
Cluster_13453	Eukaryota	Ascomycota	Sordariomycetes	Multi-affiliation	Multi-affiliation	Multi-affiliation	Multi-affiliation
Cluster_13766	Eukaryota	Ascomycota	Sordariomycetes	Multi-affiliation	Multi-affiliation	Multi-affiliation	Multi-affiliation
Cluster_15390	Eukaryota	Ascomycota	Sordariomycetes	Multi-affiliation	Multi-affiliation	Multi-affiliation	Multi-affiliation
Cluster_15547	Eukaryota	Ascomycota	Sordariomycetes	Multi-affiliation	Multi-affiliation	Multi-affiliation	Multi-affiliation
Cluster_16486	Eukaryota	Ascomycota	Sordariomycetes	Multi-affiliation	Multi-affiliation	Multi-affiliation	Multi-affiliation
Cluster_18342	Eukaryota	Ascomycota	Sordariomycetes	Multi-affiliation	Multi-affiliation	Multi-affiliation	Multi-affiliation
Cluster_18353	Eukaryota	Ascomycota	Sordariomycetes	Multi-affiliation	Multi-affiliation	Multi-affiliation	Multi-affiliation
Cluster_20003	Eukaryota	Ascomycota	Sordariomycetes	Multi-affiliation	Multi-affiliation	Multi-affiliation	Multi-affiliation
Cluster_20112	Eukaryota	Ascomycota	Sordariomycetes	Multi-affiliation	Multi-affiliation	Multi-affiliation	Multi-affiliation
Cluster_23867	Eukaryota	Ascomycota	Sordariomycetes	Multi-affiliation	Multi-affiliation	Multi-affiliation	Multi-affiliation
Cluster_23875	Eukaryota	Ascomycota	Sordariomycetes	Multi-affiliation	Multi-affiliation	Multi-affiliation	Multi-affiliation
Cluster_24127	Eukaryota	Ascomycota	Sordariomycetes	Multi-affiliation	Multi-affiliation	Multi-affiliation	Multi-affiliation
Cluster_24199	Eukaryota	Ascomycota	Sordariomycetes	Multi-affiliation	Multi-affiliation	Multi-affiliation	Multi-affiliation
Cluster_24477	Eukaryota	Ascomycota	Sordariomycetes	Multi-affiliation	Multi-affiliation	Multi-affiliation	Multi-affiliation
Cluster_24554	Eukaryota	Ascomycota	Sordariomycetes	Multi-affiliation	Multi-affiliation	Multi-affiliation	Multi-affiliation
Cluster_25169	Eukaryota	Ascomycota	Sordariomycetes	Multi-affiliation	Multi-affiliation	Multi-affiliation	Multi-affiliation
Cluster_25934	Eukaryota	Ascomycota	Sordariomycetes	Multi-affiliation	Multi-affiliation	Multi-affiliation	Multi-affiliation
Cluster_27275	Eukaryota	Ascomycota	Sordariomycetes	Multi-affiliation	Multi-affiliation	Multi-affiliation	Multi-affiliation
Cluster_27297	Eukaryota	Ascomycota	Sordariomycetes	Multi-affiliation	Multi-affiliation	Multi-affiliation	Multi-affiliation
Cluster_29043	Eukaryota	Ascomycota	Sordariomycetes	Multi-affiliation	Multi-affiliation	Multi-affiliation	Multi-affiliation
Cluster_32707	Eukaryota	Ascomycota	Sordariomycetes	Multi-affiliation	Multi-affiliation	Multi-affiliation	Multi-affiliation
Cluster_33475	Eukaryota	Ascomycota	Sordariomycetes	Multi-affiliation	Multi-affiliation	Multi-affiliation	Multi-affiliation
Cluster_34763	Eukaryota	Ascomycota	Sordariomycetes	Multi-affiliation	Multi-affiliation	Multi-affiliation	Multi-affiliation
Cluster_84653	Eukaryota	Ascomycota	Sordariomycetes	Multi-affiliation	Multi-affiliation	Multi-affiliation	Multi-affiliation
Cluster_87169	Eukaryota	Ascomycota	Sordariomycetes	Multi-affiliation	Multi-affiliation	Multi-affiliation	Multi-affiliation
Cluster_1202	Eukaryota	Ascomycota	Sordariomycetes	Ophiostomatales	Ophiostomataceae	Multi-affiliation	Multi-affiliation
Cluster_366	Eukaryota	Ascomycota	Sordariomycetes	Ophiostomatales	Ophiostomataceae	Raffaelea	Raffaelea ambrosiae
Cluster_568	Eukaryota	Ascomycota	Sordariomycetes	unknown order	Annulatascaceae	Rhodoveronaea	Rhodoveronaea varioseptata
Cluster_82177	Eukaryota	Ascomycota	Sordariomycetes	Xylariales	unknown family	Multi-affiliation	Multi-affiliation
Cluster_161	Eukaryota	Ascomycota	unknown class	unknown order	unknown family	Ochroconis	Multi-affiliation
Cluster_299	Eukaryota	Ascomycota	unknown class	unknown order	unknown family	unknown genus	ascomycete sp.
Cluster_1188	Eukaryota	Basidiomycota	Agaricomycetes	Agaricales	Multi-affiliation	Multi-affiliation	Multi-affiliation
Cluster_140	Eukaryota	Basidiomycota	Agaricomycetes	Agaricales	Niaceae	Multi-affiliation	Multi-affiliation
Cluster_26	Eukaryota	Basidiomycota	Agaricomycetes	Multi-affiliation	Multi-affiliation	Multi-affiliation	Multi-affiliation
Cluster_40	Eukaryota	Basidiomycota	Agaricomycetes	Multi-affiliation	Multi-affiliation	Multi-affiliation	Multi-affiliation
Cluster_79	Eukaryota	Basidiomycota	Agaricomycetes	Multi-affiliation	Multi-affiliation	Multi-affiliation	Multi-affiliation
Cluster_169	Eukaryota	Basidiomycota	Agaricomycetes	Multi-affiliation	Multi-affiliation	Multi-affiliation	Multi-affiliation
Cluster_207	Eukaryota	Basidiomycota	Agaricomycetes	Multi-affiliation	Multi-affiliation	Multi-affiliation	Multi-affiliation
Cluster_262	Eukaryota	Basidiomycota	Agaricomycetes	Multi-affiliation	Multi-affiliation	Multi-affiliation	Multi-affiliation
Cluster_275	Eukaryota	Basidiomycota	Agaricomycetes	Multi-affiliation	Multi-affiliation	Multi-affiliation	Multi-affiliation
Cluster_276	Eukaryota	Basidiomycota	Agaricomycetes	Multi-affiliation	Multi-affiliation	Multi-affiliation	Multi-affiliation
Cluster_389	Eukaryota	Basidiomycota	Agaricomycetes	Multi-affiliation	Multi-affiliation	Multi-affiliation	Multi-affiliation
Cluster_599	Eukaryota	Basidiomycota	Agaricomycetes	Multi-affiliation	Multi-affiliation	Multi-affiliation	Multi-affiliation
Cluster_5851	Eukaryota	Basidiomycota	Agaricomycetes	Multi-affiliation	Multi-affiliation	Multi-affiliation	Multi-affiliation
Cluster_193	Eukaryota	Basidiomycota	Agaricomycetes	Russulales	Russulaceae	Multi-affiliation	Multi-affiliation
Cluster_316	Eukaryota	Basidiomycota	Agaricomycetes	unknown order	unknown family	unknown genus	unknown species
Cluster_191	Eukaryota	Basidiomycota	Cystobasidiomycetes	Cystobasidiales	Cystobasidiaceae	Multi-affiliation	Multi-affiliation
Cluster_114	Eukaryota	Basidiomycota	Exobasidiomycetes	Exobasidiales	unknown family	unknown genus	Multi-affiliation
Cluster_53	Eukaryota	Basidiomycota	Exobasidiomycetes	Malasseziales	unknown family	Malassezia	Multi-affiliation
Cluster_580	Eukaryota	Basidiomycota	Exobasidiomycetes	Malasseziales	unknown family	Malassezia	Multi-affiliation
Cluster_944	Eukaryota	Basidiomycota	Exobasidiomycetes	Malasseziales	unknown family	Malassezia	Multi-affiliation
Cluster_18429	Eukaryota	Basidiomycota	Exobasidiomycetes	Malasseziales	unknown family	Malassezia	Multi-affiliation
Cluster_84595	Eukaryota	Basidiomycota	Exobasidiomycetes	Malasseziales	unknown family	Malassezia	Multi-affiliation
Cluster_84	Eukaryota	Basidiomycota	Exobasidiomycetes	Malasseziales	unknown family	Malassezia	unknown species
Cluster_21400	Eukaryota	Basidiomycota	Exobasidiomycetes	Malasseziales	unknown family	Malassezia	unknown species
Cluster_85	Eukaryota	Basidiomycota	Exobasidiomycetes	Multi-affiliation	Multi-affiliation	Multi-affiliation	Multi-affiliation
Cluster_771	Eukaryota	Basidiomycota	Exobasidiomycetes	Multi-affiliation	Multi-affiliation	Multi-affiliation	Multi-affiliation
Cluster_56	Eukaryota	Basidiomycota	Microbotryomycetes	Sporidiobolales	unknown family	Multi-affiliation	Multi-affiliation
Cluster_471	Eukaryota	Basidiomycota	Microbotryomycetes	Sporidiobolales	unknown family	Rhodotorula	Rhodotorula aurantiaca
Cluster_33	Eukaryota	Basidiomycota	Multi-affiliation	Multi-affiliation	Multi-affiliation	Multi-affiliation	Multi-affiliation
Cluster_97	Eukaryota	Basidiomycota	Multi-affiliation	Multi-affiliation	Multi-affiliation	Multi-affiliation	Multi-affiliation
Cluster_886	Eukaryota	Basidiomycota	Multi-affiliation	Multi-affiliation	Multi-affiliation	Multi-affiliation	Multi-affiliation
Cluster_29	Eukaryota	Basidiomycota	Tremellomycetes	Multi-affiliation	Multi-affiliation	Multi-affiliation	Multi-affiliation
Cluster_236	Eukaryota	Basidiomycota	Tremellomycetes	Multi-affiliation	Multi-affiliation	Multi-affiliation	Multi-affiliation
Cluster_51	Eukaryota	Basidiomycota	Tremellomycetes	Tremellales	Multi-affiliation	Multi-affiliation	Multi-affiliation
Cluster_525	Eukaryota	Basidiomycota	Tremellomycetes	Tremellales	Multi-affiliation	Multi-affiliation	Multi-affiliation
Cluster_4	Eukaryota	Basidiomycota	Ustilaginomycetes	Ustilaginales	Multi-affiliation	Multi-affiliation	Multi-affiliation
Cluster_32	Eukaryota	Basidiomycota	Ustilaginomycetes	Ustilaginales	Multi-affiliation	Multi-affiliation	Multi-affiliation
Cluster_70	Eukaryota	Basidiomycota	Wallemiomycetes	Wallemiales	unknown family	Wallemia	Multi-affiliation
Cluster_641	Eukaryota	Basidiomycota	Wallemiomycetes	Wallemiales	unknown family	Wallemia	Multi-affiliation
Cluster_510	Eukaryota	Chytridiomycota	Chytridiomycetes	Chytridiales	unknown family	unknown genus	unknown species
Cluster_521	Eukaryota	Chytridiomycota	Chytridiomycetes	Chytridiales	unknown family	unknown genus	unknown species
Cluster_420	Eukaryota	Chytridiomycota	Chytridiomycetes	Cladochytriales	Cladochytriaceae	Nowakowskiella	Nowakowskiella elegans
Cluster_834	Eukaryota	Chytridiomycota	Chytridiomycetes	Spizellomycetales	Spizellomycetaceae	Gaertneriomyces	Gaertneriomyces semiglobifer
Cluster_144	Eukaryota	Glomeromycota	Glomeromycetes	Archaeosporales	Multi-affiliation	Multi-affiliation	Multi-affiliation
Cluster_489	Eukaryota	Glomeromycota	Glomeromycetes	Archaeosporales	Multi-affiliation	Multi-affiliation	Multi-affiliation
Cluster_533	Eukaryota	Glomeromycota	Glomeromycetes	Archaeosporales	unknown family	unknown genus	Multi-affiliation
Cluster_277	Eukaryota	Glomeromycota	Glomeromycetes	Archaeosporales	unknown family	unknown genus	unknown species
Cluster_288	Eukaryota	Glomeromycota	Glomeromycetes	Diversisporales	Multi-affiliation	Multi-affiliation	Multi-affiliation
Cluster_18	Eukaryota	Glomeromycota	Glomeromycetes	Glomerales	Multi-affiliation	Multi-affiliation	Multi-affiliation
Cluster_81	Eukaryota	Glomeromycota	Glomeromycetes	Glomerales	Multi-affiliation	Multi-affiliation	Multi-affiliation
Cluster_99	Eukaryota	Glomeromycota	Glomeromycetes	Glomerales	Multi-affiliation	Multi-affiliation	Multi-affiliation
Cluster_149	Eukaryota	Glomeromycota	Glomeromycetes	Glomerales	Multi-affiliation	Multi-affiliation	Multi-affiliation
Cluster_783	Eukaryota	Glomeromycota	Glomeromycetes	Glomerales	Multi-affiliation	Multi-affiliation	Multi-affiliation
Cluster_1005	Eukaryota	Glomeromycota	Glomeromycetes	Glomerales	Multi-affiliation	Multi-affiliation	Multi-affiliation
Cluster_1214	Eukaryota	Glomeromycota	Glomeromycetes	Glomerales	Multi-affiliation	Multi-affiliation	Multi-affiliation
Cluster_1215	Eukaryota	Glomeromycota	Glomeromycetes	Glomerales	Multi-affiliation	Multi-affiliation	Multi-affiliation
Cluster_5595	Eukaryota	Glomeromycota	Glomeromycetes	Glomerales	Multi-affiliation	Multi-affiliation	Multi-affiliation
Cluster_84754	Eukaryota	Glomeromycota	Glomeromycetes	Glomerales	Multi-affiliation	Multi-affiliation	Multi-affiliation
Cluster_24	Eukaryota	Glomeromycota	Glomeromycetes	Glomerales	unknown family	unknown genus	Glomeromycota sp.
Cluster_309	Eukaryota	Glomeromycota	Glomeromycetes	Glomerales	unknown family	unknown genus	Glomeromycota sp.
Cluster_781	Eukaryota	Glomeromycota	Glomeromycetes	Glomerales	unknown family	unknown genus	Glomeromycota sp.
Cluster_14	Eukaryota	Glomeromycota	Glomeromycetes	Glomerales	unknown family	unknown genus	Multi-affiliation
Cluster_92	Eukaryota	Glomeromycota	Glomeromycetes	Glomerales	unknown family	unknown genus	Multi-affiliation
Cluster_139	Eukaryota	Glomeromycota	Glomeromycetes	Glomerales	unknown family	unknown genus	Multi-affiliation
Cluster_936	Eukaryota	Glomeromycota	Glomeromycetes	Glomerales	unknown family	unknown genus	unknown species
Cluster_48	Eukaryota	Glomeromycota	Glomeromycetes	Multi-affiliation	Multi-affiliation	Multi-affiliation	Multi-affiliation
Cluster_803	Eukaryota	Glomeromycota	Glomeromycetes	Multi-affiliation	Multi-affiliation	Multi-affiliation	Multi-affiliation
Cluster_30	Eukaryota	Multi-affiliation	Multi-affiliation	Multi-affiliation	Multi-affiliation	Multi-affiliation	Multi-affiliation
Cluster_36	Eukaryota	Zygomycota	unknown class	Mortierellales	unknown family	unknown genus	unknown species
Cluster_57	Eukaryota	Multi-affiliation	Multi-affiliation	Multi-affiliation	Multi-affiliation	Multi-affiliation	Multi-affiliation
Cluster_131	Eukaryota	Ascomycota	Sordariomycetes	Hypocreales	Nectriaceae	Fusarium	Fusarium graminearum
Cluster_297	Eukaryota	Multi-affiliation	Multi-affiliation	Multi-affiliation	Multi-affiliation	Multi-affiliation	Multi-affiliation
Cluster_409	Eukaryota	Ascomycota	Dothideomycetes	Capnodiales	Teratosphaeriaceae	Neocatenulostroma	Neocatenulostroma microsporum
Cluster_494	Eukaryota	Ascomycota	Eurotiomycetes	Chaetothyriales	Multi-affiliation	Multi-affiliation	Multi-affiliation
Cluster_534	Eukaryota	Multi-affiliation	Multi-affiliation	Multi-affiliation	Multi-affiliation	Multi-affiliation	Multi-affiliation
Cluster_667	Eukaryota	Multi-affiliation	Multi-affiliation	Multi-affiliation	Multi-affiliation	Multi-affiliation	Multi-affiliation
Cluster_686	Eukaryota	Zygomycota	unknown class	Mortierellales	unknown family	unknown genus	unknown species
Cluster_687	Eukaryota	Ascomycota	Dothideomycetes	Pleosporales	Phaeosphaeriaceae	Phaeosphaeria	Phaeosphaeria nodorum SN15
Cluster_695	Eukaryota	Multi-affiliation	Multi-affiliation	Multi-affiliation	Multi-affiliation	Multi-affiliation	Multi-affiliation
Cluster_768	Eukaryota	Multi-affiliation	Multi-affiliation	Multi-affiliation	Multi-affiliation	Multi-affiliation	Multi-affiliation
Cluster_790	Eukaryota	Multi-affiliation	Multi-affiliation	Multi-affiliation	Multi-affiliation	Multi-affiliation	Multi-affiliation
Cluster_892	Eukaryota	Multi-affiliation	Multi-affiliation	Multi-affiliation	Multi-affiliation	Multi-affiliation	Multi-affiliation
Cluster_896	Eukaryota	Multi-affiliation	Multi-affiliation	Multi-affiliation	Multi-affiliation	Multi-affiliation	Multi-affiliation
Cluster_1045	Eukaryota	Multi-affiliation	Multi-affiliation	Multi-affiliation	Multi-affiliation	Multi-affiliation	Multi-affiliation
Cluster_25471	Eukaryota	Multi-affiliation	Multi-affiliation	Multi-affiliation	Multi-affiliation	Multi-affiliation	Multi-affiliation
Cluster_84829	Eukaryota	Multi-affiliation	Multi-affiliation	Multi-affiliation	Multi-affiliation	Multi-affiliation	Multi-affiliation
Cluster_478	Eukaryota	Zygomycota	unknown class	Endogonales	unknown family	unknown genus	Mucoromycotina sp.
Cluster_662	Eukaryota	Zygomycota	unknown class	Mortierellales	unknown family	unknown genus	Fusarium sp.
Cluster_82536	Eukaryota	Zygomycota	unknown class	Mortierellales	unknown family	unknown genus	Multi-affiliation
Cluster_248	Eukaryota	Zygomycota	unknown class	Mucorales	Mucoraceae	Multi-affiliation	Multi-affiliation
Cluster_153	Eukaryota	Zygomycota	unknown class	Multi-affiliation	Multi-affiliation	Multi-affiliation	Multi-affiliation
